# Supplementary material for: Effect of Gossypol on Gene Expression in Swine Granulosa Cells
Source: Toxins (Basel). 2024 Oct 10;16(10):436. doi: 10.3390/toxins16100436 (PMC11511463; doi:10.3390/toxins16100436)
Supplement: Supplementary file 1 [file toxins-16-00436-s001.zip]

Archive with 1 entries (1 files):
- toxins-3158848-supplementary.pdf
